# Supplementary material for: Efficient Day-and-Night NO2 Abatement by Polyaniline/TiO2 Nanocomposites
Source: Materials (Basel). 2023 Feb 3;16(3):1304. doi: 10.3390/ma16031304 (PMC9920043; doi:10.3390/ma16031304)
Supplement: Supplementary file 1 [file materials-16-01304-s001.zip]

Archive with 1 entries (1 files):
- materials-2142633-supplementary.pdf
